# Supplementary material for: Enhancement of the Functional Properties of Mead Aged with Oak (Quercus) Chips at Different Toasting Levels
Source: Molecules. 2022 Dec 21;28(1):56. doi: 10.3390/molecules28010056 (PMC9822390; doi:10.3390/molecules28010056)
Supplement: Supplementary file 1 [file molecules-28-00056-s001.zip]

Archive with 1 entries (1 files):
- molecules-2065728 Published - Supplementary material.pdf
